# Supplementary material for: Using real-time data to guide decision-making during an influenza pandemic: A modelling analysis
Source: PLoS Comput Biol. 2023 Feb 27;19(2):e1010893. doi: 10.1371/journal.pcbi.1010893 (PMC9997955; doi:10.1371/journal.pcbi.1010893)
Supplement: S1 Table — (XLSX) [file pcbi.1010893.s005.xlsx]

## Sheet: Sheet1
Age group	Mean	Standard deviation
0 to 4	393.026	129.698
5 to 17	999.305	329.771
18 to 49	702.687	231.887
50 to 64	406.068	134.002
65+	177.196	58.4746
