# Supplementary material for: Using real-time data to guide decision-making during an influenza pandemic: A modelling analysis
Source: PLoS Comput Biol. 2023 Feb 27;19(2):e1010893. doi: 10.1371/journal.pcbi.1010893 (PMC9997955; doi:10.1371/journal.pcbi.1010893)
Supplement: S2 Table — (CSV) [file pcbi.1010893.s006.csv]

			CA				CO				CT				GA				MD				MN				NM				NY				OR				TN
Parameter	LB	UB	Mean	Median	CI-	CI+	Mean	Median	CI-	CI+	Mean	Median	CI-	CI+	Mean	Median	CI-	CI+	Mean	Median	CI-	CI+	Mean	Median	CI-	CI+	Mean	Median	CI-	CI+	Mean	Median	CI-	CI+	Mean	Median	CI-	CI+	Mean	Median	CI-	CI+
Seasonal amplitude	0	0.3	0.07	0.06	0.03	0.13	0.07	0.14	0.07	0.19	0.07	0.14	0.08	0.19	0.07	0.12	0.06	0.17	0.07	0.15	0.09	0.2	0.07	0.08	0.01	0.19	0.07	0.11	0.05	0.16	0.07	0.1	0.03	0.18	0.07	0.08	0.05	0.16	0.07	0.06	0.01	0.11
Seasonal lag	-31	31	0.68	0.54	0	2.42	0.68	0.71	0	7.16	0.68	1.01	0	6.47	0.68	0.4	0	1.69	0.68	3.51	0	19.8	0.68	0.22	0	1.19	0.68	1.41	0	9.42	0.68	1.15	0.01	6.54	0.68	0.6	0	3.41	0.68	1.1	0	8.27
Preexisting immunity	0	0.4	0.37	0.38	0.21	0.4	0.37	0.15	0.01	0.36	0.37	0.1	0.01	0.28	0.37	0.11	0	0.34	0.37	0.15	0.01	0.35	0.37	0.16	0.01	0.37	0.37	0.19	0.01	0.39	0.37	0.36	0.1	0.4	0.37	0.03	0	0.11	0.37	0.08	0	0.32
Proportion symptomatic	0.5	0.61	0.54	0.54	0.5	0.6	0.54	0.55	0.5	0.6	0.54	0.55	0.5	0.6	0.54	0.55	0.5	0.6	0.54	0.55	0.5	0.6	0.54	0.54	0.5	0.6	0.54	0.55	0.5	0.6	0.54	0.55	0.5	0.6	0.54	0.55	0.5	0.6	0.54	0.55	0.5	0.6
Asymptomatic infectiousness (rel.)	0.4	0.6	0.49	0.48	0.4	0.59	0.49	0.49	0.4	0.59	0.49	0.51	0.41	0.6	0.49	0.49	0.41	0.59	0.49	0.51	0.41	0.6	0.49	0.5	0.41	0.59	0.49	0.5	0.41	0.59	0.49	0.51	0.41	0.6	0.49	0.49	0.4	0.59	0.49	0.5	0.41	0.59
Seed time	-100	100	30.15	30.14	29.79	30.59	30.15	29.91	28.19	30.72	30.15	29.82	29.01	30.47	30.15	29.71	27.42	31.12	30.15	29.76	27.98	30.5	30.15	30.09	28.7	30.98	30.15	29.99	27.92	31.3	30.15	29.83	29.04	31.06	30.15	30.03	29.37	31.17	30.15	29.95	28.55	30.94
Basic reproductive number	1.31	1.6	1.5	1.5	1.44	1.58	1.5	1.5	1.37	1.58	1.5	1.47	1.36	1.58	1.5	1.45	1.36	1.56	1.5	1.48	1.37	1.59	1.5	1.53	1.43	1.59	1.5	1.49	1.36	1.58	1.5	1.48	1.38	1.59	1.5	1.39	1.32	1.51	1.5	1.44	1.34	1.55
Recovery rate	0.25	0.67	0.43	0.44	0.32	0.54	0.43	0.3	0.25	0.47	0.43	0.31	0.25	0.44	0.43	0.3	0.25	0.44	0.43	0.33	0.26	0.48	0.43	0.42	0.32	0.56	0.43	0.31	0.25	0.45	0.43	0.4	0.28	0.61	0.43	0.47	0.29	0.65	0.43	0.31	0.25	0.41
C11	1.54	2.3	2.03	2.04	1.67	2.3	2.03	1.99	1.59	2.28	2.03	1.97	1.58	2.28	2.03	1.92	1.56	2.29	2.03	1.98	1.57	2.3	2.03	1.9	1.57	2.27	2.03	1.96	1.58	2.27	2.03	2	1.58	2.28	2.03	1.89	1.57	2.25	2.03	1.98	1.59	2.28
C21	0.34	0.51	0.45	0.45	0.35	0.51	0.45	0.42	0.35	0.51	0.45	0.44	0.35	0.51	0.45	0.43	0.35	0.51	0.45	0.43	0.35	0.51	0.45	0.44	0.35	0.51	0.45	0.44	0.35	0.51	0.45	0.42	0.35	0.51	0.45	0.42	0.35	0.51	0.45	0.42	0.35	0.51
C31	0.42	0.63	0.53	0.54	0.43	0.63	0.53	0.52	0.43	0.62	0.53	0.52	0.43	0.63	0.53	0.51	0.43	0.63	0.53	0.52	0.42	0.62	0.53	0.52	0.43	0.63	0.53	0.53	0.42	0.63	0.53	0.52	0.43	0.63	0.53	0.52	0.42	0.62	0.53	0.52	0.42	0.62
C41	0.2	0.31	0.26	0.27	0.21	0.3	0.26	0.26	0.21	0.3	0.26	0.26	0.21	0.3	0.26	0.25	0.21	0.3	0.26	0.25	0.21	0.3	0.26	0.26	0.21	0.3	0.26	0.25	0.21	0.3	0.26	0.25	0.21	0.3	0.26	0.25	0.21	0.3	0.26	0.26	0.21	0.3
C51	0.13	0.2	0.17	0.17	0.14	0.2	0.17	0.17	0.13	0.2	0.17	0.17	0.14	0.2	0.17	0.17	0.13	0.2	0.17	0.17	0.13	0.2	0.17	0.16	0.13	0.2	0.17	0.17	0.13	0.2	0.17	0.17	0.13	0.2	0.17	0.17	0.14	0.2	0.17	0.17	0.14	0.2
C12	1.41	2.11	1.85	1.89	1.46	2.1	1.85	1.81	1.46	2.1	1.85	1.83	1.47	2.1	1.85	1.76	1.43	2.08	1.85	1.72	1.44	2.08	1.85	1.84	1.44	2.1	1.85	1.85	1.45	2.09	1.85	1.87	1.46	2.1	1.85	1.82	1.47	2.09	1.85	1.81	1.44	2.1
C22	7	10.5	8.72	8.72	8.29	9.09	8.72	8.79	7.41	9.75	8.72	8.87	7.41	10.12	8.72	8.88	7.89	9.94	8.72	9.11	8.26	10.39	8.72	8.76	7.33	9.85	8.72	8.87	7.64	10.31	8.72	8.61	7.17	9.75	8.72	9.02	8.59	9.94	8.72	9.33	8.16	10.38
C32	1.83	2.74	2.28	2.27	1.9	2.68	2.28	2.28	1.86	2.7	2.28	2.11	1.84	2.63	2.28	2.23	1.85	2.68	2.28	2.19	1.85	2.66	2.28	2.24	1.86	2.7	2.28	2.18	1.85	2.67	2.28	2.11	1.84	2.64	2.28	2.15	1.84	2.62	2.28	2.22	1.85	2.67
C42	0.87	1.31	1.13	1.14	0.91	1.3	1.13	1.1	0.89	1.29	1.13	1.1	0.89	1.29	1.13	1.09	0.89	1.29	1.13	1.04	0.88	1.28	1.13	1.12	0.89	1.29	1.13	1.08	0.88	1.29	1.13	1.09	0.88	1.29	1.13	1.1	0.88	1.29	1.13	1.11	0.89	1.29
C52	0.98	1.46	1.17	1.16	0.98	1.4	1.17	1.24	1	1.44	1.17	1.28	1	1.45	1.17	1.25	1	1.45	1.17	1.26	1.02	1.45	1.17	1.2	0.99	1.45	1.17	1.25	0.99	1.45	1.17	1.17	0.99	1.44	1.17	1.25	1	1.45	1.17	1.27	1	1.46
C13	3.26	4.88	4.16	4.12	3.96	4.62	4.16	4.25	3.56	4.83	4.16	4.15	3.65	4.81	4.16	4.21	3.48	4.85	4.16	4.17	3.36	4.85	4.16	4.07	3.39	4.77	4.16	4.15	3.4	4.83	4.16	4.13	3.63	4.77	4.16	3.92	3.31	4.51	4.16	4.15	3.58	4.82
C23	3.68	5.51	4.65	4.63	4.01	5.4	4.65	4.72	3.87	5.46	4.65	4.58	3.88	5.18	4.65	4.51	3.81	5.36	4.65	4.89	4.16	5.48	4.65	4.54	3.85	5.36	4.65	4.76	4.08	5.49	4.65	4.63	4	5.15	4.65	4.49	3.76	5.42	4.65	4.72	3.8	5.46
C33	5.29	7.94	6.14	6.22	5.41	6.73	6.14	6.58	5.49	7.27	6.14	6.3	5.34	7.23	6.14	6.29	5.35	7.18	6.14	6.37	5.66	6.89	6.14	6.64	5.56	7.64	6.14	6.44	5.35	7.43	6.14	6.7	5.98	7.8	6.14	5.85	5.31	6.65	6.14	6.34	5.35	7.12
C43	3.68	5.51	4.58	4.58	4.28	4.82	4.58	4.54	3.77	5.26	4.58	4.31	3.74	5	4.58	4.65	3.78	5.44	4.58	4.39	3.71	4.96	4.58	4.6	3.8	5.26	4.58	4.64	3.91	5.41	4.58	4.39	3.82	5.19	4.58	5.02	4.37	5.49	4.58	4.71	3.93	5.47
C53	2.36	3.54	2.69	2.69	2.37	3.01	2.69	3	2.44	3.49	2.69	2.98	2.41	3.48	2.69	2.85	2.39	3.45	2.69	3.12	2.51	3.51	2.69	2.99	2.4	3.5	2.69	3	2.42	3.48	2.69	2.88	2.39	3.4	2.69	2.73	2.39	3.19	2.69	3.03	2.46	3.51
C14	0.72	1.08	0.9	0.9	0.73	1.07	0.9	0.88	0.73	1.06	0.9	0.85	0.73	1.05	0.9	0.89	0.73	1.07	0.9	0.92	0.74	1.07	0.9	0.93	0.74	1.07	0.9	0.93	0.74	1.07	0.9	0.88	0.73	1.07	0.9	0.88	0.73	1.06	0.9	0.93	0.73	1.07
C24	0.71	1.07	0.91	0.92	0.73	1.06	0.91	0.91	0.73	1.06	0.91	0.87	0.72	1.06	0.91	0.92	0.73	1.06	0.91	0.84	0.72	1.04	0.91	0.89	0.72	1.06	0.91	0.89	0.72	1.06	0.91	0.89	0.72	1.06	0.91	0.94	0.74	1.06	0.91	0.92	0.73	1.06
C34	1.29	1.94	1.65	1.67	1.33	1.9	1.65	1.58	1.31	1.91	1.65	1.57	1.31	1.9	1.65	1.63	1.32	1.92	1.65	1.5	1.3	1.9	1.65	1.54	1.31	1.9	1.65	1.61	1.32	1.9	1.65	1.69	1.35	1.93	1.65	1.42	1.3	1.69	1.65	1.59	1.31	1.89
C44	1.91	2.86	2.55	2.56	2.18	2.83	2.55	2.37	1.96	2.81	2.55	2.42	1.96	2.82	2.55	2.4	1.94	2.83	2.55	2.16	1.92	2.66	2.55	2.54	1.97	2.84	2.55	2.39	1.94	2.82	2.55	2.36	1.94	2.81	2.55	2.53	2.12	2.82	2.55	2.41	1.96	2.84
C54	1.35	2.03	1.64	1.69	1.36	1.89	1.64	1.75	1.39	2.02	1.64	1.7	1.38	2	1.64	1.71	1.38	2.01	1.64	1.64	1.37	1.98	1.64	1.58	1.37	1.98	1.64	1.67	1.37	2	1.64	1.69	1.37	2.01	1.64	1.64	1.38	1.99	1.64	1.71	1.37	2.01
C15	0.18	0.28	0.23	0.23	0.19	0.27	0.23	0.23	0.19	0.27	0.23	0.23	0.19	0.27	0.23	0.23	0.19	0.27	0.23	0.24	0.19	0.27	0.23	0.23	0.19	0.27	0.23	0.23	0.19	0.27	0.23	0.23	0.19	0.27	0.23	0.24	0.19	0.27	0.23	0.23	0.19	0.27
C25	0.24	0.36	0.3	0.3	0.24	0.36	0.3	0.3	0.24	0.35	0.3	0.31	0.24	0.35	0.3	0.3	0.24	0.35	0.3	0.3	0.24	0.35	0.3	0.29	0.24	0.35	0.3	0.3	0.24	0.35	0.3	0.3	0.24	0.35	0.3	0.3	0.24	0.35	0.3	0.3	0.24	0.35
C35	0.46	0.69	0.58	0.59	0.47	0.68	0.58	0.57	0.46	0.68	0.58	0.55	0.46	0.67	0.58	0.57	0.46	0.68	0.58	0.57	0.46	0.68	0.58	0.56	0.46	0.68	0.58	0.56	0.46	0.68	0.58	0.61	0.47	0.68	0.58	0.55	0.46	0.67	0.58	0.59	0.47	0.68
C45	0.7	1.05	0.86	0.84	0.71	1.04	0.86	0.9	0.72	1.04	0.86	0.89	0.71	1.04	0.86	0.87	0.72	1.04	0.86	0.87	0.71	1.04	0.86	0.86	0.71	1.03	0.86	0.88	0.71	1.04	0.86	0.89	0.71	1.04	0.86	0.9	0.72	1.04	0.86	0.86	0.71	1.04
C55	1.51	2.27	1.77	1.77	1.55	1.97	1.77	1.8	1.53	2.2	1.77	1.86	1.53	2.24	1.77	1.93	1.57	2.24	1.77	1.95	1.6	2.25	1.77	1.83	1.55	2.17	1.77	1.9	1.54	2.24	1.77	1.8	1.53	2.19	1.77	1.9	1.55	2.26	1.77	1.91	1.56	2.25
